# Supplementary material for: Constructing the Schizophrenia Recognition Method Employing GLCM Features from Multiple Brain Regions and Machine Learning Techniques
Source: Diagnostics (Basel). 2023 Jun 22;13(13):2140. doi: 10.3390/diagnostics13132140 (PMC10340621; doi:10.3390/diagnostics13132140)
Supplement: Supplementary file 1 [file diagnostics-13-02140-s001.zip]

Archive with 1 entries (1 files):
- diagnostics-2453602-supplementary.pdf
